# Supplementary material for: EDIR: exome database of interspersed repeats
Source: Bioinformatics. 2022 Dec 1;39(1):btac771. doi: 10.1093/bioinformatics/btac771 (PMC9805566; doi:10.1093/bioinformatics/btac771)
Supplement: btac771_Supplementary_Data [file btac771_supplementary_data.zip]

Archive with 4 entries (3 files):
- btac771_Supplementary_Data/
- btac771_Supplementary_Data/supplementary Fig 1.docx
- btac771_Supplementary_Data/supplementary File 1.docx
- btac771_Supplementary_Data/Supplementary_Figure_1.tif
